# Supplementary material for: An Alternative Exploitation of Synechocystis sp. PCC6803: A Cascade Approach for the Recovery of High Added-Value Products
Source: Molecules. 2023 Mar 31;28(7):3144. doi: 10.3390/molecules28073144 (PMC10095798; doi:10.3390/molecules28073144)
Supplement: Supplementary file 1 [file molecules-28-03144-s001.zip]

Archive with 1 entries (1 files):
- molecules-2250872-supplementary2.pdf
